# Supplementary material for: Visual Representation of Red Wine Color: Methodology, Comparison and Applications
Source: Foods. 2023 Feb 22;12(5):924. doi: 10.3390/foods12050924 (PMC10000885; doi:10.3390/foods12050924)
Supplement: Supplementary file 1 [file foods-12-00924-s001.zip]

Archive with 1 entries (1 files):
- foods-2128733-supplementary.pdf
